# Supplementary material for: How Do Midwives View Their Professional Autonomy, Now and in Future?
Source: Healthcare (Basel). 2023 Jun 19;11(12):1800. doi: 10.3390/healthcare11121800 (PMC10297976; doi:10.3390/healthcare11121800)
Supplement: Supplementary file 1 [file healthcare-11-01800-s001.zip]

Archive with 3 entries (3 files):
- Document S1 Cross Checklist.pdf
- Document S2 Questionnaire.pdf
- Document S3 Reliability and construct validity of the autonomy questionnaire.pdf
